# Supplementary material for: Establishment of preclinical chemotherapy models for gastroenteropancreatic neuroendocrine carcinoma
Source: Oncotarget. 2018 Apr 20;9(30):21086–99. doi: 10.18632/oncotarget.24930 (PMC5940407; doi:10.18632/oncotarget.24930)
Supplement: Supplementary file 2 [file oncotarget-09-21086-s002.xlsx]

## Sheet: Sheet1
Supplementary Table 1: Hematological and non-hematological toxicities in mice inoculated with A99 and TCC-NECT-2
A99
Treatment group	AST (U/L)	ALT (U/L)	LDH (U/L)	Alb (g/dL)	Cre (mg/dL)	BUN (mg/dL)	WBC (/μL)	Hb (g/dL)	PLT (×104/μL)
Control (N=3)	115, 110, 98	24, 24, 35	421, 424, 535	3.0, 2.4, 3.0	0.1, 0.1, 0.1	22, 18, 37	3200, 8100, 2800	13.7, 13.5, 10.6	93.1, 110.1, 177.8
EP (N=3)	121, 137, 197	32, 35, 32	330, 609, 970	2.9, 2.9, 3.4	0.1, 0.1, 0.1	17, 35, 17	2700, 4400, 5200	14.7, 12.9, 15.1	128.1, 156.9, 98.2
IP (N=3)	138, 117, 107	31, 28, 24	372, 322, 339	2.8, 2.8, 3.3	0.1, 0.1, 0.1	23, 25, 27	3300, 3900, 5000	12.8, 12.2, 13.8	177.7, 139.4, 152.0
Abbreviations: EP, etoposide+cisplatin; IP, irinotecan+cisplatin; AST, aspartate transaminase; ALT, alanine aminotransferase; LDH, lactate dehydrogenase;
Alb, albumin; Cre, creatinine; BUN, blood urea nitrogen; WBC, white blood cell count; Hb, hemoglobin; PLT, platelet.
TCC-NECT-2
Treatment group	AST (U/L)	ALT (U/L)	LDH (U/L)	Alb (g/dL)	Cre (mg/dL)	BUN (mg/dL)	WBC (/μL)	Hb (g/dL)	PLT (×104/μL)
Control (N=2)	151, 145	91, 42	488, 743	3.2, 3.4	0.1, 0.1	25, 31	4200, 2800	13.9, 13.1	68.5, 139.6
EP (N=2)	288, 95	110, 29	2126, 1056	3.5, 3.4	NA	21, 31	3800, 3000	13.4, 13.7	39.0, 5.1
IP (N=3)	92, 108, 113	34, 31, 30	1031, 818, 1234	3.4, 3.0, 3.1	0.1, 0.1, 0.1	19, 23, 20	5000, 5500, 4400	16.4, 14.1, 11.8	64.0, 60.1, 85.0
CDDP (N=3)	235, 107, 139	44, 31, 30	2581, 1274, 2244	3.0, 3.3, 3.6	0.1, 0.1, 0.1	24, 29, 26	4900, 2300, 2200	13.7, 13.7, 13.7	101.2, 63.2, 96.7
Abbreviations: NA, not available.
